# Supplementary material for: Exploring Core Microbiota Based on Characteristic Flavor Compounds in Different Fermentation Phases of Sufu
Source: Molecules. 2022 Aug 3;27(15):4933. doi: 10.3390/molecules27154933 (PMC9370341; doi:10.3390/molecules27154933)
Supplement: Supplementary file 1 [file molecules-27-04933-s001.zip]

Archive with 1 entries (1 files):
- molecules-1835315-supplementary.pdf
